# Supplementary material for: ﻿First country record of Metopiellus Raffray, 1908 (Staphylinidae, Pselaphinae, Metopiasini) from Ecuador, with description of two new species
Source: Zookeys. 2026 Jan 8;1266:127–35. doi: 10.3897/zookeys.1266.169869 (PMC12809147; doi:10.3897/zookeys.1266.169869)
Supplement: XML Treatment for Metopiellus palamaku [file zookeys.1266.169869-treatment1.xml]

<!DOCTYPE tp:taxon-treatment
  PUBLIC "-//TaxonX//DTD Taxonomic Treatment Publishing DTD v0 20100105//EN" "tax-treatment-NSO.dtd">
<tp:taxon-treatment xmlns:tp="http://www.plazi.org/taxpub"><tp:treatment-meta><kwd-group><label>Taxon classification</label><kwd>
                <named-content content-type="kingdom">Animalia</named-content>
              </kwd><kwd>
                <named-content content-type="order">Coleoptera</named-content>
              </kwd><kwd>
                <named-content content-type="family">Staphylinidae</named-content>
              </kwd></kwd-group><mixed-citation publication-type="journal"><person-group><name><surname>Tapuy-Avilés</surname><given-names>Yarina</given-names></name><name><surname>Díaz-Guevara</surname><given-names>David R.</given-names></name><name><surname>Caterino</surname><given-names>Michael S.</given-names></name></person-group><article-title>﻿First country record of <italic><tp:taxon-name><tp:taxon-name-part taxon-name-part-type="genus" reg="Metopiellus">Metopiellus</tp:taxon-name-part></tp:taxon-name></italic> Raffray, 1908 (<tp:taxon-name><tp:taxon-name-part taxon-name-part-type="family">Staphylinidae</tp:taxon-name-part></tp:taxon-name>, <tp:taxon-name><tp:taxon-name-part taxon-name-part-type="subfamily">Pselaphinae</tp:taxon-name-part></tp:taxon-name>, <tp:taxon-name><tp:taxon-name-part taxon-name-part-type="tribe">Metopiasini</tp:taxon-name-part></tp:taxon-name>) from Ecuador, with description of two new species</article-title><source>Zookeys</source><day>08</day><month>01</month><year>2026</year><volume>1266</volume><fpage>127</fpage><lpage>135</lpage><pub-id pub-id-type="doi">10.3897/zookeys.1266.169869</pub-id></mixed-citation></tp:treatment-meta><tp:nomenclature><label>﻿</label><tp:taxon-name><object-id xmlns:xlink="http://www.w3.org/1999/xlink" content-type="arpha" xlink:type="simple">ECADB036-E18D-5186-866F-C8C250313EE4</object-id>
              <tp:taxon-name-part taxon-name-part-type="genus" reg="Metopiellus">Metopiellus</tp:taxon-name-part>
              <tp:taxon-name-part taxon-name-part-type="species" reg="palamaku">palamaku</tp:taxon-name-part>
              <object-id xmlns:xlink="http://www.w3.org/1999/xlink" content-type="zoobank" xlink:type="simple">https://zoobank.org/F67D4393-8C7F-4839-B576-FFC41B318BDD</object-id>
            </tp:taxon-name><tp:taxon-status xmlns:xlink="http://www.w3.org/1999/xlink" xlink:type="simple">sp. nov.</tp:taxon-status><xref ref-type="fig" rid="F1">Figs 1A–C</xref><xref ref-type="fig" rid="F2">, 2A–C</xref></tp:nomenclature><tp:treatment-sec sec-type="type material" id="SECID0EJFAE"><title>Type material.</title><p><bold><italic>Holotype</italic></bold> ♂ (<abbrev xmlns:xlink="http://www.w3.org/1999/xlink" content-type="institution" xlink:title="National Biodiversity Institute collection" id="ABBRID0EUFAE" xlink:type="simple">MECN</abbrev>-EN 23780): “Ecuador. Napo: Chontapunta, R. Minga, -0.88692, -77.27049, 300 m. Winkler. 07-feb-2023, Díaz-Guevara &amp; N. Berrazueta” / “<abbrev xmlns:xlink="http://www.w3.org/1999/xlink" content-type="institution" xlink:title="National Biodiversity Institute collection" id="ABBRID0EZFAE" xlink:type="simple">MECN</abbrev>-EN 23780”; deposited in <abbrev xmlns:xlink="http://www.w3.org/1999/xlink" content-type="institution" xlink:title="National Biodiversity Institute collection" id="ABBRID0E5FAE" xlink:type="simple">MECN</abbrev>.</p></tp:treatment-sec><tp:treatment-sec sec-type="type material" id="SECID0EDGAE"><title>Additional, non-type material.</title><p>Ecuador • 1 ♀; Orellana; <named-content xmlns:xlink="http://www.w3.org/1999/xlink" content-type="dwc:verbatimCoordinates" xlink:type="simple"><named-content content-type="geo-json" specific-use="{&#34;type&#34;:&#34;Point&#34;,&#34;coordinates&#34;:[-76.149900,-0.637600]}" id="NCID0EMGAE" xlink:type="simple">0.6376°S, 76.1499°W</named-content></named-content>; Tiputini Biodiv. Sta.; 2-9.vi.2011; general hand collecting, AT1341, M. Caterino, A. Tishechkin; Caterino DNA voucher, Ext. MSC-12663; ZSFQ-i16787 • 1 ♀; Panayacu, Yasuní, <named-content xmlns:xlink="http://www.w3.org/1999/xlink" content-type="dwc:verbatimCoordinates" xlink:type="simple"><named-content content-type="geo-json" specific-use="{&#34;type&#34;:&#34;Point&#34;,&#34;coordinates&#34;:[-76.671028,-0.704889]}" id="NCID0EUGAE" xlink:type="simple">0°42'17.6"S, 76°40'15.7"W</named-content></named-content>; 340 m; Winkler; 17 Jul. 2021; Pazmiño-Palomino; <abbrev xmlns:xlink="http://www.w3.org/1999/xlink" content-type="institution" xlink:title="National Biodiversity Institute collection" id="ABBRID0EZGAE" xlink:type="simple">MECN</abbrev>-EN 48730.</p></tp:treatment-sec><tp:treatment-sec sec-type="Comparative diagnosis" id="SECID0E5GAE"><title>Comparative diagnosis.</title><p><italic><tp:taxon-name><tp:taxon-name-part taxon-name-part-type="genus" reg="Metopiellus">Metopiellus</tp:taxon-name-part> <tp:taxon-name-part taxon-name-part-type="species" reg="palamaku">palamaku</tp:taxon-name-part></tp:taxon-name></italic> sp. nov. strongly resembles <italic><tp:taxon-name><tp:taxon-name-part taxon-name-part-type="genus" reg="Metopiellus">M.</tp:taxon-name-part> <tp:taxon-name-part taxon-name-part-type="species" reg="guanano">guanano</tp:taxon-name-part></tp:taxon-name></italic>, having a vertex with a single horn-like projection. However, <italic><tp:taxon-name><tp:taxon-name-part taxon-name-part-type="genus" reg="Metopiellus">M.</tp:taxon-name-part> <tp:taxon-name-part taxon-name-part-type="species" reg="palamaku">palamaku</tp:taxon-name-part></tp:taxon-name></italic> can be easily differentiated by its single pair of mediolateral, thick, spinose pronotal projections (vs. two pairs in <italic><tp:taxon-name><tp:taxon-name-part taxon-name-part-type="genus" reg="Metopiellus">M.</tp:taxon-name-part> <tp:taxon-name-part taxon-name-part-type="species" reg="guanano">guanano</tp:taxon-name-part></tp:taxon-name></italic>), the presence of basal elytral foveae (absent from <italic><tp:taxon-name><tp:taxon-name-part taxon-name-part-type="genus" reg="Metopiellus">M.</tp:taxon-name-part> <tp:taxon-name-part taxon-name-part-type="species" reg="guanano">guanano</tp:taxon-name-part></tp:taxon-name></italic>), and by aedeagal characters including a more elongate basal bulb, and differently shaped articulated armature (Fig. <xref ref-type="fig" rid="F2">2</xref>), bifid at the tip with subapical hook bent at ~90° (vs. aedeagal armature simply tapered, slightly sinuate at apex in <italic><tp:taxon-name><tp:taxon-name-part taxon-name-part-type="genus" reg="Metopiellus">M.</tp:taxon-name-part> <tp:taxon-name-part taxon-name-part-type="species" reg="guanano">guanano</tp:taxon-name-part></tp:taxon-name></italic>; aedeagal armature with four spatulate, curved tips in <italic><tp:taxon-name><tp:taxon-name-part taxon-name-part-type="genus" reg="Metopiellus">M.</tp:taxon-name-part> <tp:taxon-name-part taxon-name-part-type="species" reg="emavieirae">emavieirae</tp:taxon-name-part></tp:taxon-name></italic>).</p></tp:treatment-sec><tp:treatment-sec sec-type="description" id="SECID0EVJAE"><title>Description.</title><p>Avg. <abbrev xmlns:xlink="http://www.w3.org/1999/xlink" xlink:title="body length" id="ABBRID0E2JAE" xlink:type="simple">BL</abbrev> = 2.7 mm (<italic>N</italic> = 2; see Table <xref ref-type="table" rid="T1">1</xref> for other measurements). Body (Fig. <xref ref-type="fig" rid="F1">1A–C</xref>) densely setose and brown; eyes prominent, comprising ~11 ommatidia; head pyriform with two vertexal foveae near posterior margin with a single median process similar to <italic><tp:taxon-name><tp:taxon-name-part taxon-name-part-type="genus" reg="Metopiellus">M.</tp:taxon-name-part> <tp:taxon-name-part taxon-name-part-type="species" reg="guanano">guanano</tp:taxon-name-part></tp:taxon-name></italic>; antennae with 11 antennomeres, antennal scape base thick and slightly narrowed before the apex (in dorsal view), antennomere I as long as rest of the antennomeres combined, antennomere II about as long as III–VIII combined, III-IV and VI slightly longer than wide, V distinctly longer, VII globular, VIII small, IX and X slightly transverse, XI almost as long as IX–X combined, tapered in apical half; pronotum trapezoidal, wider anteriorly and narrower posteriorly, with two pairs of mediolateral, thick, spinose projections; each elytron with two basal foveae, and with longitudinal impressions extending from them posteriorly approximately two-thirds elytron length. Aedeagus (Fig. <xref ref-type="fig" rid="F2">2A–C</xref>) with large, elongate basal bulb, slightly asymmetrical, with smoothly rounded basal margin; dorsal diaphragm large, elongate oval; tegmen narrowed toward flat, paddle-shaped apex; elongate armature articulated within basal bulb, apex bifid, with acute, subapical hook bent at ~90°, other tip slightly diverging to left, acute.</p><fig id="F1" position="float" orientation="portrait"><object-id xmlns:xlink="http://www.w3.org/1999/xlink" content-type="doi" xlink:type="simple">10.3897/zookeys.1266.169869.figure1</object-id><object-id xmlns:xlink="http://www.w3.org/1999/xlink" content-type="arpha" xlink:type="simple">3BE3100E-BE6D-5B81-A6C9-ABC9C4CCA709</object-id><label>Figure 1.</label><caption><p>Habitus of new <italic><tp:taxon-name><tp:taxon-name-part taxon-name-part-type="genus" reg="Metopiellus">Metopiellus</tp:taxon-name-part></tp:taxon-name></italic> species. <bold>A–C.</bold><italic><tp:taxon-name><tp:taxon-name-part taxon-name-part-type="genus" reg="Metopiellus">M.</tp:taxon-name-part> <tp:taxon-name-part taxon-name-part-type="species" reg="palamaku">palamaku</tp:taxon-name-part></tp:taxon-name></italic> sp. nov. (female dorsal, female lateral, male holotype ventral); <bold>D–F.</bold><italic><tp:taxon-name><tp:taxon-name-part taxon-name-part-type="genus" reg="Metopiellus">M.</tp:taxon-name-part> <tp:taxon-name-part taxon-name-part-type="species" reg="chasqui">chasqui</tp:taxon-name-part></tp:taxon-name></italic> sp. nov. (male holotype dorsal, female paratype head + pronotum, male non-type head only). Scale bars: 1 mm (unless otherwise indicated).</p></caption><graphic xmlns:xlink="http://www.w3.org/1999/xlink" xlink:href="zookeys-1266-127_article-169869__-g001.jpg" position="float" orientation="portrait" xlink:type="simple" id="oo_1507666.jpg"><uri content-type="original_file" xlink:type="simple">https://binary.pensoft.net/fig/1507666</uri></graphic></fig><fig id="F2" position="float" orientation="portrait"><object-id xmlns:xlink="http://www.w3.org/1999/xlink" content-type="doi" xlink:type="simple">10.3897/zookeys.1266.169869.figure2</object-id><object-id xmlns:xlink="http://www.w3.org/1999/xlink" content-type="arpha" xlink:type="simple">B1AF86ED-6D53-5BD9-B285-90DAED1766B7</object-id><label>Figure 2.</label><caption><p>Aedeagus of new <italic><tp:taxon-name><tp:taxon-name-part taxon-name-part-type="genus" reg="Metopiellus">Metopiellus</tp:taxon-name-part></tp:taxon-name></italic> species (dorsal, lateral, ventral). <bold>A–C.</bold><italic><tp:taxon-name><tp:taxon-name-part taxon-name-part-type="genus" reg="Metopiellus">M.</tp:taxon-name-part> <tp:taxon-name-part taxon-name-part-type="species" reg="palamaku">palamaku</tp:taxon-name-part></tp:taxon-name></italic> sp. nov.; <bold>D–F.</bold><italic><tp:taxon-name><tp:taxon-name-part taxon-name-part-type="genus" reg="Metopiellus">M.</tp:taxon-name-part> <tp:taxon-name-part taxon-name-part-type="species" reg="chasqui">chasqui</tp:taxon-name-part></tp:taxon-name></italic> sp. nov.</p></caption><graphic xmlns:xlink="http://www.w3.org/1999/xlink" xlink:href="zookeys-1266-127_article-169869__-g002.jpg" position="float" orientation="portrait" xlink:type="simple" id="oo_1507667.jpg"><uri content-type="original_file" xlink:type="simple">https://binary.pensoft.net/fig/1507667</uri></graphic></fig><table-wrap id="T1" position="float" orientation="portrait"><label>Table 1.</label><caption><p>Measurements of all species, in millimeters (mm).</p></caption><table id="TID0E6RAE" rules="all"><tbody><tr><th rowspan="1" colspan="1">Species</th><th rowspan="1" colspan="1">
                      <italic>N</italic>
                    </th><th rowspan="1" colspan="1">
                      <abbrev xmlns:xlink="http://www.w3.org/1999/xlink" xlink:title="abdomen length" id="ABBRID0EOOAE" xlink:type="simple">AL</abbrev>
                    </th><th rowspan="1" colspan="1">
                      <abbrev xmlns:xlink="http://www.w3.org/1999/xlink" xlink:title="body length" id="ABBRID0EWOAE" xlink:type="simple">BL</abbrev>
                    </th><th rowspan="1" colspan="1">
                      <abbrev xmlns:xlink="http://www.w3.org/1999/xlink" xlink:title="body width" id="ABBRID0E5OAE" xlink:type="simple">BW</abbrev>
                    </th><th rowspan="1" colspan="1">
                      <abbrev xmlns:xlink="http://www.w3.org/1999/xlink" xlink:title="elytral length" id="ABBRID0EGPAE" xlink:type="simple">EL</abbrev>
                    </th><th rowspan="1" colspan="1">
                      <abbrev xmlns:xlink="http://www.w3.org/1999/xlink" xlink:title="elytral width" id="ABBRID0EOPAE" xlink:type="simple">EW</abbrev>
                    </th><th rowspan="1" colspan="1">
                      <abbrev xmlns:xlink="http://www.w3.org/1999/xlink" xlink:title="head length" id="ABBRID0EWPAE" xlink:type="simple">HL</abbrev>
                    </th><th rowspan="1" colspan="1">
                      <abbrev xmlns:xlink="http://www.w3.org/1999/xlink" xlink:title="head width" id="ABBRID0E5PAE" xlink:type="simple">HW</abbrev>
                    </th><th rowspan="1" colspan="1">
                      <abbrev xmlns:xlink="http://www.w3.org/1999/xlink" xlink:title="neck width" id="ABBRID0EGQAE" xlink:type="simple">NW</abbrev>
                    </th><th rowspan="1" colspan="1">
                      <abbrev xmlns:xlink="http://www.w3.org/1999/xlink" xlink:title="pronotum length" id="ABBRID0EOQAE" xlink:type="simple">PL</abbrev>
                    </th><th rowspan="1" colspan="1">
                      <abbrev xmlns:xlink="http://www.w3.org/1999/xlink" xlink:title="pronotum width" id="ABBRID0EWQAE" xlink:type="simple">PW</abbrev>
                    </th></tr><tr><td rowspan="1" colspan="1"><italic><tp:taxon-name><tp:taxon-name-part taxon-name-part-type="genus" reg="Metopiellus">M.</tp:taxon-name-part> <tp:taxon-name-part taxon-name-part-type="species" reg="palamaku">palamaku</tp:taxon-name-part></tp:taxon-name></italic> (♂)</td><td rowspan="1" colspan="1">1</td><td rowspan="1" colspan="1">1.75</td><td rowspan="1" colspan="1">2.91</td><td rowspan="1" colspan="1">1.00</td><td rowspan="1" colspan="1">0.86</td><td rowspan="1" colspan="1">1.00</td><td rowspan="1" colspan="1">0.58</td><td rowspan="1" colspan="1">0.55</td><td rowspan="1" colspan="1">0.26</td><td rowspan="1" colspan="1">0.58</td><td rowspan="1" colspan="1">0.64</td></tr><tr><td rowspan="1" colspan="1"><italic><tp:taxon-name><tp:taxon-name-part taxon-name-part-type="genus" reg="Metopiellus">M.</tp:taxon-name-part> <tp:taxon-name-part taxon-name-part-type="species" reg="palamaku">palamaku</tp:taxon-name-part></tp:taxon-name></italic> (♀)</td><td rowspan="1" colspan="1">1</td><td rowspan="1" colspan="1">1.72</td><td rowspan="1" colspan="1">2.52</td><td rowspan="1" colspan="1">0.98</td><td rowspan="1" colspan="1">0.83</td><td rowspan="1" colspan="1">0.98</td><td rowspan="1" colspan="1">0.58</td><td rowspan="1" colspan="1">0.49</td><td rowspan="1" colspan="1">0.30</td><td rowspan="1" colspan="1">0.63</td><td rowspan="1" colspan="1">0.67</td></tr><tr><td rowspan="1" colspan="1"><italic><tp:taxon-name><tp:taxon-name-part taxon-name-part-type="genus" reg="Metopiellus">M.</tp:taxon-name-part> <tp:taxon-name-part taxon-name-part-type="species" reg="chasqui">chasqui</tp:taxon-name-part></tp:taxon-name></italic> (♂)</td><td rowspan="1" colspan="1">1</td><td rowspan="1" colspan="1">2.16</td><td rowspan="1" colspan="1">3.24</td><td rowspan="1" colspan="1">1.07</td><td rowspan="1" colspan="1">0.94</td><td rowspan="1" colspan="1">1.07</td><td rowspan="1" colspan="1">0.56</td><td rowspan="1" colspan="1">0.56</td><td rowspan="1" colspan="1">0.25</td><td rowspan="1" colspan="1">0.52</td><td rowspan="1" colspan="1">0.70</td></tr><tr><td rowspan="1" colspan="1"><italic><tp:taxon-name><tp:taxon-name-part taxon-name-part-type="genus" reg="Metopiellus">M.</tp:taxon-name-part> <tp:taxon-name-part taxon-name-part-type="species" reg="chasqui">chasqui</tp:taxon-name-part></tp:taxon-name></italic> (♀)</td><td rowspan="1" colspan="1">1</td><td rowspan="1" colspan="1">2.02</td><td rowspan="1" colspan="1">3.24</td><td rowspan="1" colspan="1">1.03</td><td rowspan="1" colspan="1">0.96</td><td rowspan="1" colspan="1">1.03</td><td rowspan="1" colspan="1">0.64</td><td rowspan="1" colspan="1">0.56</td><td rowspan="1" colspan="1">0.24</td><td rowspan="1" colspan="1">0.58</td><td rowspan="1" colspan="1">0.67</td></tr></tbody></table></table-wrap></tp:treatment-sec><tp:treatment-sec sec-type="distribution" id="SECID0E5WAE"><title>Distribution.</title><p>This species is known from the type locality in Chontapunta, Ecuador (Fig. <xref ref-type="fig" rid="F3">3</xref>), and probably also from the Tiputini region of Orellana (if the associations of the females under ‘other material’ are correct). The sites are separated by about 125 km, but are all on the same (south) side of the Rio Napo.</p><fig id="F3" position="float" orientation="portrait"><object-id xmlns:xlink="http://www.w3.org/1999/xlink" content-type="doi" xlink:type="simple">10.3897/zookeys.1266.169869.figure3</object-id><object-id xmlns:xlink="http://www.w3.org/1999/xlink" content-type="arpha" xlink:type="simple">B825332A-8F88-58E1-959A-C5447671921E</object-id><label>Figure 3.</label><caption><p>Map of Ecuador showing type localities of the two new species.</p></caption><graphic xmlns:xlink="http://www.w3.org/1999/xlink" xlink:href="zookeys-1266-127_article-169869__-g003.jpg" position="float" orientation="portrait" xlink:type="simple" id="oo_1507668.jpg"><uri content-type="original_file" xlink:type="simple">https://binary.pensoft.net/fig/1507668</uri></graphic></fig></tp:treatment-sec><tp:treatment-sec sec-type="etymology" id="SECID0EUXAE"><title>Etymology.</title><p>The specific name derives from a Kichwa legend in which Palamaku is the divine source of insects.</p></tp:treatment-sec></tp:taxon-treatment>
