# Supplementary material for: ﻿First country record of Metopiellus Raffray, 1908 (Staphylinidae, Pselaphinae, Metopiasini) from Ecuador, with description of two new species
Source: Zookeys. 2026 Jan 8;1266:127–35. doi: 10.3897/zookeys.1266.169869 (PMC12809147; doi:10.3897/zookeys.1266.169869)
Supplement: XML Treatment for Metopiellus chasqui [file zookeys.1266.169869-treatment2.xml]

<!DOCTYPE tp:taxon-treatment
  PUBLIC "-//TaxonX//DTD Taxonomic Treatment Publishing DTD v0 20100105//EN" "tax-treatment-NSO.dtd">
<tp:taxon-treatment xmlns:tp="http://www.plazi.org/taxpub"><tp:treatment-meta><kwd-group><label>Taxon classification</label><kwd>
                <named-content content-type="kingdom">Animalia</named-content>
              </kwd><kwd>
                <named-content content-type="order">Coleoptera</named-content>
              </kwd><kwd>
                <named-content content-type="family">Staphylinidae</named-content>
              </kwd></kwd-group><mixed-citation publication-type="journal"><person-group><name><surname>Tapuy-Avilés</surname><given-names>Yarina</given-names></name><name><surname>Díaz-Guevara</surname><given-names>David R.</given-names></name><name><surname>Caterino</surname><given-names>Michael S.</given-names></name></person-group><article-title>﻿First country record of <italic><tp:taxon-name><tp:taxon-name-part taxon-name-part-type="genus" reg="Metopiellus">Metopiellus</tp:taxon-name-part></tp:taxon-name></italic> Raffray, 1908 (<tp:taxon-name><tp:taxon-name-part taxon-name-part-type="family">Staphylinidae</tp:taxon-name-part></tp:taxon-name>, <tp:taxon-name><tp:taxon-name-part taxon-name-part-type="subfamily">Pselaphinae</tp:taxon-name-part></tp:taxon-name>, <tp:taxon-name><tp:taxon-name-part taxon-name-part-type="tribe">Metopiasini</tp:taxon-name-part></tp:taxon-name>) from Ecuador, with description of two new species</article-title><source>Zookeys</source><day>08</day><month>01</month><year>2026</year><volume>1266</volume><fpage>127</fpage><lpage>135</lpage><pub-id pub-id-type="doi">10.3897/zookeys.1266.169869</pub-id></mixed-citation></tp:treatment-meta><tp:nomenclature><label>﻿</label><tp:taxon-name><object-id xmlns:xlink="http://www.w3.org/1999/xlink" content-type="arpha" xlink:type="simple">FABB52E7-EA8A-580E-8CCD-D2A5995C0AFA</object-id>
              <tp:taxon-name-part taxon-name-part-type="genus" reg="Metopiellus">Metopiellus</tp:taxon-name-part>
              <tp:taxon-name-part taxon-name-part-type="species" reg="chasqui">chasqui</tp:taxon-name-part>
              <object-id xmlns:xlink="http://www.w3.org/1999/xlink" content-type="zoobank" xlink:type="simple">https://zoobank.org/636C2C0D-06BF-4B70-A4C3-4B1DA9D2F850</object-id>
            </tp:taxon-name><tp:taxon-status xmlns:xlink="http://www.w3.org/1999/xlink" xlink:type="simple">sp. nov.</tp:taxon-status><xref ref-type="fig" rid="F1">Figs 1D–F</xref><xref ref-type="fig" rid="F2">, 2D–F</xref></tp:nomenclature><tp:treatment-sec sec-type="type material" id="SECID0EKZAE"><title>Type material.</title><p><bold><italic>Holotype</italic></bold> ♂ (<named-content xmlns:xlink="http://www.w3.org/1999/xlink" content-type="dwc:institutional_code" xlink:title="Pontificia Universidad Católica del Ecuador" xlink:href="http://grbio.org/institution/museo-de-zoologia-pontificia-universidad-catolica-del-ecuador" xlink:type="simple">QCAZ</named-content> 280376): “Ecuador. Pichincha: Otongachi Reserve <named-content xmlns:xlink="http://www.w3.org/1999/xlink" content-type="dwc:verbatimCoordinates" xlink:type="simple"><named-content content-type="geo-json" specific-use="{&#34;type&#34;:&#34;Point&#34;,&#34;coordinates&#34;:[-78.934420,-0.330510]}" id="NCID0E4ZAE" xlink:type="simple">-0.330510, -78.934420</named-content></named-content>, 1087m.20-Feb-2020, E. Tapia &amp; N. Dupérré”; deposited in <named-content xmlns:xlink="http://www.w3.org/1999/xlink" content-type="dwc:institutional_code" xlink:title="Pontificia Universidad Católica del Ecuador" xlink:href="http://grbio.org/institution/museo-de-zoologia-pontificia-universidad-catolica-del-ecuador" xlink:type="simple">QCAZ</named-content>. <bold><italic>Paratypes</italic></bold> (4 ♀, same general locality as type): <named-content xmlns:xlink="http://www.w3.org/1999/xlink" content-type="dwc:verbatimCoordinates" xlink:type="simple"><named-content content-type="geo-json" specific-use="{&#34;type&#34;:&#34;Point&#34;,&#34;coordinates&#34;:[-78.934420,-0.330510]}" id="NCID0EN1AE" xlink:type="simple">-0.330510, -78.934420</named-content></named-content>, 1087 m (<named-content xmlns:xlink="http://www.w3.org/1999/xlink" content-type="dwc:institutional_code" xlink:title="Pontificia Universidad Católica del Ecuador" xlink:href="http://grbio.org/institution/museo-de-zoologia-pontificia-universidad-catolica-del-ecuador" xlink:type="simple">QCAZ</named-content> 280377 to 280380).</p></tp:treatment-sec><tp:treatment-sec sec-type="type material" id="SECID0EX1AE"><title>Additional, non-type material.</title><p>Ecuador • 4 ♂, 4 ♀: Zamora Chinchipe; Las Orquídeas; <named-content xmlns:xlink="http://www.w3.org/1999/xlink" content-type="dwc:verbatimCoordinates" xlink:type="simple"><named-content content-type="geo-json" specific-use="{&#34;type&#34;:&#34;Point&#34;,&#34;coordinates&#34;:[-78.659500,-4.248200]}" id="NCID0EA2AE" xlink:type="simple">-4.2482, -78.6595</named-content></named-content>; 877 m; E. Tapia; Sifting litter; 29-Jul-2024; <named-content xmlns:xlink="http://www.w3.org/1999/xlink" content-type="dwc:institutional_code" xlink:title="Pontificia Universidad Católica del Ecuador" xlink:href="http://grbio.org/institution/museo-de-zoologia-pontificia-universidad-catolica-del-ecuador" xlink:type="simple">QCAZ</named-content> 280381 to 280388.</p></tp:treatment-sec><tp:treatment-sec sec-type="Comparative diagnosis" id="SECID0EK2AE"><title>Comparative diagnosis.</title><p><italic><tp:taxon-name><tp:taxon-name-part taxon-name-part-type="genus" reg="Metopiellus">Metopiellus</tp:taxon-name-part> <tp:taxon-name-part taxon-name-part-type="species" reg="chasqui">chasqui</tp:taxon-name-part></tp:taxon-name></italic> resembles <italic><tp:taxon-name><tp:taxon-name-part taxon-name-part-type="genus" reg="Metopiellus">M.</tp:taxon-name-part> <tp:taxon-name-part taxon-name-part-type="species" reg="emavieirae">emavieirae</tp:taxon-name-part></tp:taxon-name></italic> in the presence of a pair of (rather than a single) vertexal structures and by having two pairs of mediolateral pronotal projections. However, it can be distinguished from it by the vertexal and median pronotal processes being transversely ridge-like, and by the lateral pronotal processes having a posterior acute point (vs. horn-like vertexal and pronotal structures in <italic><tp:taxon-name><tp:taxon-name-part taxon-name-part-type="genus" reg="Metopiellus">M.</tp:taxon-name-part> <tp:taxon-name-part taxon-name-part-type="species" reg="emavieirae">emavieirae</tp:taxon-name-part></tp:taxon-name></italic>). The aedeagi differ strongly, with that of <italic><tp:taxon-name><tp:taxon-name-part taxon-name-part-type="genus" reg="Metopiellus">M.</tp:taxon-name-part> <tp:taxon-name-part taxon-name-part-type="species" reg="chasqui">chasqui</tp:taxon-name-part></tp:taxon-name></italic> having a strongly bifurcate dorsal armature, and that of <italic><tp:taxon-name><tp:taxon-name-part taxon-name-part-type="genus" reg="Metopiellus">M.</tp:taxon-name-part> <tp:taxon-name-part taxon-name-part-type="species" reg="emavieirae">emavieirae</tp:taxon-name-part></tp:taxon-name></italic> being subdivided subapically into four curved, spatulate tips.</p></tp:treatment-sec><tp:treatment-sec sec-type="description" id="SECID0EH4AE"><title>Description.</title><p>Avg. <abbrev xmlns:xlink="http://www.w3.org/1999/xlink" xlink:title="body length" id="ABBRID0EN4AE" xlink:type="simple">BL</abbrev> = 3.2 mm (<italic>N</italic> = 2; see Table <xref ref-type="table" rid="T1">1</xref> for other measurements). Body (Fig. <xref ref-type="fig" rid="F1">1D–F</xref>) densely setose and brown-reddish; eyes prominent, borne on small elevated base, comprising ~8 ommatidia; head widest at base, rounded, narrowed anterad, with two posterior vertexal foveae (Fig. <xref ref-type="fig" rid="F1">1E</xref>) immediately in front of two low posterior vertexal ridges; antennae with 11 antennomeres, antennal scape about as long as antennomeres II–VIII combined, antennomere II as long as III–VII combined, III–VI elongate, V longer than others, VII globular, VIII smallest, IX–XI forming weak club, IX and X transverse, XI almost as long as IX and X combined, tapered in apical two-thirds; pronotum densely setose, with 4 acute lobes, lateral lobes each with posterior acute point, median ones forming oblique ridges, prominent at their inner corners; each elytron with two basal foveae, and with longitudinal impressions extending from them posteriorly approximately two-thirds elytron length; protibia rather slender. Aedeagus (Fig. <xref ref-type="fig" rid="F2">2D–F</xref>) with basal bulb asymmetrical and globose, with basal rounded margin, elevated distad, dorsal diaphragm elongate oval; tegmen with ventral portion long, slender, curved dorsad and then distad apically; articulated armature robust, deeply bifurcated, one bifurcation is hook-like, longer and evenly tapered, other more robust with small projection oriented towards distal apex of basal bulb.</p></tp:treatment-sec><tp:treatment-sec sec-type="distribution" id="SECID0ED5AE"><title>Distribution.</title><p>This species probably only occurs in the Otongachi Reserve in northern Ecuador, in the province of Pichincha (Fig. <xref ref-type="fig" rid="F3">3</xref>). We believe the ‘additional material’ cited from Zamora-Chinchipe to be mislabeled, since that locality is over 400 km to the south, and located on the Amazonian side of the Andean crest, an unlikely distribution for a flightless beetle species. The male genitalia is identical between the two alleged localities.</p></tp:treatment-sec><tp:treatment-sec sec-type="etymology" id="SECID0EN5AE"><title>Etymology.</title><p>The specific epithet “chasqui” refers to the agile messengers of the Inca Empire, evoking the beetle’s slender posterior legs.</p></tp:treatment-sec><tp:treatment-sec><!--Section generated to contain objects referenced in tp:taxon-treatment.--><fig id="F1" position="float" orientation="portrait"><object-id xmlns:xlink="http://www.w3.org/1999/xlink" content-type="doi" xlink:type="simple">10.3897/zookeys.1266.169869.figure1</object-id><object-id xmlns:xlink="http://www.w3.org/1999/xlink" content-type="arpha" xlink:type="simple">3BE3100E-BE6D-5B81-A6C9-ABC9C4CCA709</object-id><label>Figure 1.</label><caption><p>Habitus of new <italic><tp:taxon-name><tp:taxon-name-part taxon-name-part-type="genus" reg="Metopiellus">Metopiellus</tp:taxon-name-part></tp:taxon-name></italic> species. <bold>A–C.</bold><italic><tp:taxon-name><tp:taxon-name-part taxon-name-part-type="genus" reg="Metopiellus">M.</tp:taxon-name-part> <tp:taxon-name-part taxon-name-part-type="species" reg="palamaku">palamaku</tp:taxon-name-part></tp:taxon-name></italic> sp. nov. (female dorsal, female lateral, male holotype ventral); <bold>D–F.</bold><italic><tp:taxon-name><tp:taxon-name-part taxon-name-part-type="genus" reg="Metopiellus">M.</tp:taxon-name-part> <tp:taxon-name-part taxon-name-part-type="species" reg="chasqui">chasqui</tp:taxon-name-part></tp:taxon-name></italic> sp. nov. (male holotype dorsal, female paratype head + pronotum, male non-type head only). Scale bars: 1 mm (unless otherwise indicated).</p></caption><graphic xmlns:xlink="http://www.w3.org/1999/xlink" xlink:href="zookeys-1266-127_article-169869__-g001.jpg" position="float" orientation="portrait" xlink:type="simple" id="oo_1507666.jpg"><uri content-type="original_file" xlink:type="simple">https://binary.pensoft.net/fig/1507666</uri></graphic></fig><fig id="F2" position="float" orientation="portrait"><object-id xmlns:xlink="http://www.w3.org/1999/xlink" content-type="doi" xlink:type="simple">10.3897/zookeys.1266.169869.figure2</object-id><object-id xmlns:xlink="http://www.w3.org/1999/xlink" content-type="arpha" xlink:type="simple">B1AF86ED-6D53-5BD9-B285-90DAED1766B7</object-id><label>Figure 2.</label><caption><p>Aedeagus of new <italic><tp:taxon-name><tp:taxon-name-part taxon-name-part-type="genus" reg="Metopiellus">Metopiellus</tp:taxon-name-part></tp:taxon-name></italic> species (dorsal, lateral, ventral). <bold>A–C.</bold><italic><tp:taxon-name><tp:taxon-name-part taxon-name-part-type="genus" reg="Metopiellus">M.</tp:taxon-name-part> <tp:taxon-name-part taxon-name-part-type="species" reg="palamaku">palamaku</tp:taxon-name-part></tp:taxon-name></italic> sp. nov.; <bold>D–F.</bold><italic><tp:taxon-name><tp:taxon-name-part taxon-name-part-type="genus" reg="Metopiellus">M.</tp:taxon-name-part> <tp:taxon-name-part taxon-name-part-type="species" reg="chasqui">chasqui</tp:taxon-name-part></tp:taxon-name></italic> sp. nov.</p></caption><graphic xmlns:xlink="http://www.w3.org/1999/xlink" xlink:href="zookeys-1266-127_article-169869__-g002.jpg" position="float" orientation="portrait" xlink:type="simple" id="oo_1507667.jpg"><uri content-type="original_file" xlink:type="simple">https://binary.pensoft.net/fig/1507667</uri></graphic></fig><table-wrap id="T1" position="float" orientation="portrait"><label>Table 1.</label><caption><p>Measurements of all species, in millimeters (mm).</p></caption><table id="TID0E6RAE" rules="all"><tbody><tr><th rowspan="1" colspan="1">Species</th><th rowspan="1" colspan="1">
                      <italic>N</italic>
                    </th><th rowspan="1" colspan="1">
                      <abbrev xmlns:xlink="http://www.w3.org/1999/xlink" xlink:title="abdomen length" id="ABBRID0EOOAE" xlink:type="simple">AL</abbrev>
                    </th><th rowspan="1" colspan="1">
                      <abbrev xmlns:xlink="http://www.w3.org/1999/xlink" xlink:title="body length" id="ABBRID0EWOAE" xlink:type="simple">BL</abbrev>
                    </th><th rowspan="1" colspan="1">
                      <abbrev xmlns:xlink="http://www.w3.org/1999/xlink" xlink:title="body width" id="ABBRID0E5OAE" xlink:type="simple">BW</abbrev>
                    </th><th rowspan="1" colspan="1">
                      <abbrev xmlns:xlink="http://www.w3.org/1999/xlink" xlink:title="elytral length" id="ABBRID0EGPAE" xlink:type="simple">EL</abbrev>
                    </th><th rowspan="1" colspan="1">
                      <abbrev xmlns:xlink="http://www.w3.org/1999/xlink" xlink:title="elytral width" id="ABBRID0EOPAE" xlink:type="simple">EW</abbrev>
                    </th><th rowspan="1" colspan="1">
                      <abbrev xmlns:xlink="http://www.w3.org/1999/xlink" xlink:title="head length" id="ABBRID0EWPAE" xlink:type="simple">HL</abbrev>
                    </th><th rowspan="1" colspan="1">
                      <abbrev xmlns:xlink="http://www.w3.org/1999/xlink" xlink:title="head width" id="ABBRID0E5PAE" xlink:type="simple">HW</abbrev>
                    </th><th rowspan="1" colspan="1">
                      <abbrev xmlns:xlink="http://www.w3.org/1999/xlink" xlink:title="neck width" id="ABBRID0EGQAE" xlink:type="simple">NW</abbrev>
                    </th><th rowspan="1" colspan="1">
                      <abbrev xmlns:xlink="http://www.w3.org/1999/xlink" xlink:title="pronotum length" id="ABBRID0EOQAE" xlink:type="simple">PL</abbrev>
                    </th><th rowspan="1" colspan="1">
                      <abbrev xmlns:xlink="http://www.w3.org/1999/xlink" xlink:title="pronotum width" id="ABBRID0EWQAE" xlink:type="simple">PW</abbrev>
                    </th></tr><tr><td rowspan="1" colspan="1"><italic><tp:taxon-name><tp:taxon-name-part taxon-name-part-type="genus" reg="Metopiellus">M.</tp:taxon-name-part> <tp:taxon-name-part taxon-name-part-type="species" reg="palamaku">palamaku</tp:taxon-name-part></tp:taxon-name></italic> (♂)</td><td rowspan="1" colspan="1">1</td><td rowspan="1" colspan="1">1.75</td><td rowspan="1" colspan="1">2.91</td><td rowspan="1" colspan="1">1.00</td><td rowspan="1" colspan="1">0.86</td><td rowspan="1" colspan="1">1.00</td><td rowspan="1" colspan="1">0.58</td><td rowspan="1" colspan="1">0.55</td><td rowspan="1" colspan="1">0.26</td><td rowspan="1" colspan="1">0.58</td><td rowspan="1" colspan="1">0.64</td></tr><tr><td rowspan="1" colspan="1"><italic><tp:taxon-name><tp:taxon-name-part taxon-name-part-type="genus" reg="Metopiellus">M.</tp:taxon-name-part> <tp:taxon-name-part taxon-name-part-type="species" reg="palamaku">palamaku</tp:taxon-name-part></tp:taxon-name></italic> (♀)</td><td rowspan="1" colspan="1">1</td><td rowspan="1" colspan="1">1.72</td><td rowspan="1" colspan="1">2.52</td><td rowspan="1" colspan="1">0.98</td><td rowspan="1" colspan="1">0.83</td><td rowspan="1" colspan="1">0.98</td><td rowspan="1" colspan="1">0.58</td><td rowspan="1" colspan="1">0.49</td><td rowspan="1" colspan="1">0.30</td><td rowspan="1" colspan="1">0.63</td><td rowspan="1" colspan="1">0.67</td></tr><tr><td rowspan="1" colspan="1"><italic><tp:taxon-name><tp:taxon-name-part taxon-name-part-type="genus" reg="Metopiellus">M.</tp:taxon-name-part> <tp:taxon-name-part taxon-name-part-type="species" reg="chasqui">chasqui</tp:taxon-name-part></tp:taxon-name></italic> (♂)</td><td rowspan="1" colspan="1">1</td><td rowspan="1" colspan="1">2.16</td><td rowspan="1" colspan="1">3.24</td><td rowspan="1" colspan="1">1.07</td><td rowspan="1" colspan="1">0.94</td><td rowspan="1" colspan="1">1.07</td><td rowspan="1" colspan="1">0.56</td><td rowspan="1" colspan="1">0.56</td><td rowspan="1" colspan="1">0.25</td><td rowspan="1" colspan="1">0.52</td><td rowspan="1" colspan="1">0.70</td></tr><tr><td rowspan="1" colspan="1"><italic><tp:taxon-name><tp:taxon-name-part taxon-name-part-type="genus" reg="Metopiellus">M.</tp:taxon-name-part> <tp:taxon-name-part taxon-name-part-type="species" reg="chasqui">chasqui</tp:taxon-name-part></tp:taxon-name></italic> (♀)</td><td rowspan="1" colspan="1">1</td><td rowspan="1" colspan="1">2.02</td><td rowspan="1" colspan="1">3.24</td><td rowspan="1" colspan="1">1.03</td><td rowspan="1" colspan="1">0.96</td><td rowspan="1" colspan="1">1.03</td><td rowspan="1" colspan="1">0.64</td><td rowspan="1" colspan="1">0.56</td><td rowspan="1" colspan="1">0.24</td><td rowspan="1" colspan="1">0.58</td><td rowspan="1" colspan="1">0.67</td></tr></tbody></table></table-wrap><fig id="F3" position="float" orientation="portrait"><object-id xmlns:xlink="http://www.w3.org/1999/xlink" content-type="doi" xlink:type="simple">10.3897/zookeys.1266.169869.figure3</object-id><object-id xmlns:xlink="http://www.w3.org/1999/xlink" content-type="arpha" xlink:type="simple">B825332A-8F88-58E1-959A-C5447671921E</object-id><label>Figure 3.</label><caption><p>Map of Ecuador showing type localities of the two new species.</p></caption><graphic xmlns:xlink="http://www.w3.org/1999/xlink" xlink:href="zookeys-1266-127_article-169869__-g003.jpg" position="float" orientation="portrait" xlink:type="simple" id="oo_1507668.jpg"><uri content-type="original_file" xlink:type="simple">https://binary.pensoft.net/fig/1507668</uri></graphic></fig></tp:treatment-sec></tp:taxon-treatment>
